# Supplementary material for: Integrating GPC3 with Other Biomarkers to Improve the Diagnosis of Early-Stage Liver Cancer
Source: Pathogens. 2025 Nov 21;14(12):1189. doi: 10.3390/pathogens14121189 (PMC12736379; doi:10.3390/pathogens14121189)
Supplement: Supplementary file 1 [file pathogens-14-01189-s001.zip]

Archive with 1 entries (1 files):
- pathogens-3924184-supplementary.pdf
